# Supplementary material for: Chemosensory Gene Families in the Oligophagous Pear Pest Cacopsylla chinensis (Hemiptera: Psyllidae)
Source: Insects. 2019 Jun 17;10(6):175. doi: 10.3390/insects10060175 (PMC6628306; doi:10.3390/insects10060175)
Supplement: Supplementary file 1 [file insects-10-00175-s001.zip]

Archive with 3 entries (2 files):
- Supplementary materials/Table S1.docx
- Supplementary materials/Table S2.xls
- Supplementary materials/
