# Supplementary material for: Chemosensory Gene Families in the Oligophagous Pear Pest Cacopsylla chinensis (Hemiptera: Psyllidae)
Source: Insects. 2019 Jun 17;10(6):175. doi: 10.3390/insects10060175 (PMC6628306; doi:10.3390/insects10060175)
Supplement: Supplementary file 1 [file insects-10-00175-s001.zip › Supplementary materials/Table S2.xls]

## Sheet: Sheet1
Table S2. Primers used for RT-PCR
Purpose	Forward (5'-3')	Reverse (5'-3')
OBP1	AAGATGAATGGCTCAAGGA	GCAAGTAGGTTGGATTACAC
OBP2	GCTGAGGTCGTTCATACT	AGCACAGGACTCTTTCTC
OBP3	GGATGAGGAAGGAAATGTTG	GGTTGTTCCACCTACTGT
OBP4	CACAAATTGGAATGCTTCAC	CCACGACTTCAACTTTCTTT
OBP5	TGCGGTGTTTCTTACTCT	GCCTTCTTCAGTTCCTCT
OBP6	GGCTGAACGATATTATGGTG	GACACAGAACGCTAACTTAG
OBP7	AACGATTCAAGGGAGAAGA	GAAACAGGATCGGACAGA
OBP8	AGCTTGTGGAAAAGAACTG	GTGGTAGACTCTCGTCAG
OBP9	GTTCACTATAACTGGATGGAC	ACCTGTATGCTCTATCACAA
OBP10	AGGAGACTTTGACAATTTGG	ACCTGTAGTTGCCATCAT
OBP11	AAAGTTCTACCCACTGATGA	CTCACCACCTTCTGGATAT
OBP12	AGTATGGGCTATGAGTTTGA	TTCTGGTGCTAGTTCCTTTA
CSP1	GTGTTATCTTGAGTGCTGTAG	GGACCTTTGTTGAGGAAAC
CSP2	AGTATGGGCTATGAGTTTGA	TTCTGGTGCTAGTTCCTTTA
CSP3	TGTCTGTTGGATGAAGGAA	CATTCTTCTGGCTTCTTCTC
CSP4	TCACCAGCATATTCTACCAA	CCGTCTTCAAAGCATCAG
CSP5	CAATCCCAACCGTTCTTC	CTGAGGGTCCCATTTCTT
CSP6	ATCATACGACGCTTTGTTG	ATGTTTCTTCTGGGAGGG
CSP7	ACTACCCGAAGTTCTCAAA	TTCTCAACATATTCCTTCTTGG
CSP8	CAAGTTCCGTATCAGATGC	GACAGTTGCCTCGTAGTA
CSP9	AGTGTTCTGAAGAGTGAGAG	AGATTAGATACTTCTGGTGGG
CSP10	GCCTCCGATGAGAAGAAT	CCTCTGGCATGATACCTT
CSP11	TGTTCAAGTCTCTGGTTCT	TCATTGGCGAGAATTTCATC
GR1	GGCGGAGGATTGTATGATA	CGGGATTAGGCAAAGAAAG
GR2	CGCCCAGTTTCATCAATC	ACACCTCTCCAATCAACAT
IR1	TGCTGTATTTGAAGATTGGG	TATGCTCCAGAGTTGCTT
IR2	GGATAGTTCTCGTCTTGACT	CCAGTATAGCCAATGTAACAG
IR3	TCAATCACCTGTCTCTTCTT	GAATGCTCTATTGTGCTGAA
IR4	GTGTGTTTGTTGTGCTACT	GTGACTGAGCTTGAGGAT
OR1	CAGAATCCTTGGACGATAAC	CTCAACAGAACGCACATT
OR2	GCAGAGTTCGTCAGTTATG	CGAAGCAAACAAATCCAATG
OR3	TCAGCACGGTTGATATGT	GCATCCATCCATTCACTTC
OR4	ATGGTCTTCTCTTCGGAAA	CGCATGATCGTATGACAAT
OR5	TTCAGCGTATGGTCTACAA	TGAATCAGGAACAGAGGTT
OR6	CTTCGCCAATAAGTTCCTAC	TAAGTCAATGTCGCTCCA
OR7	CACCTGTCCGTATTCCTT	ACAAACTCGTAGCCCATAA
GAPDH	GACACTCACTCTTCCATCT	TAAGCATCCTTGGTCTGG
EF	CTGATGATGAGGAAGAGGAT	ATACTGGACTTGGCAATGA
